# Supplementary material for: Dietary–Physical Activity Patterns in the Health Context of Older Polish Adults: The ‘ABC of Healthy Eating’ Project
Source: Nutrients. 2022 Sep 11;14(18):3757. doi: 10.3390/nu14183757 (PMC9506088; doi:10.3390/nu14183757)
Supplement: Supplementary file 1 [file nutrients-14-03757-s001.zip]

Archive with 1 entries (1 files):
- nutrients-1881295-supplementary.pdf
